# Supplementary material for: Investigating Everyday Musical Interaction During COVID-19: An Experimental Procedure for Exploring Collaborative Playlist Engagement
Source: Front Psychol. 2021 Apr 1;12:647967. doi: 10.3389/fpsyg.2021.647967 (PMC8049501; doi:10.3389/fpsyg.2021.647967)
Supplement: Supplementary file 4 [file Data_Sheet_1.ZIP]

Archive with 30 entries (30 files):
- pshort1.mp3
- pshort0.mp3
- pshort0c.mp3
- pshort0b.mp3
- pshort1b.mp3
- pshort2b.mp3
- pshort1c.mp3
- pshort2.mp3
- pshort3.mp3
- pshort2c.mp3
- pshort3c.mp3
- pshort3b.mp3
- pshort4c.mp3
- pshort4.mp3
- pshort4b.mp3
- pshort5.mp3
- pshort5b.mp3
- pshort5c.mp3
- pshort6b.mp3
- pshort7.mp3
- pshort6.mp3
- pshort6c.mp3
- pshort7c.mp3
- pshort7b.mp3
- pshort8.mp3
- pshort8b.mp3
- pshort8c.mp3
- pshort9.mp3
- pshort9b.mp3
- pshort9c.mp3
