# Supplementary material for: Investigating Everyday Musical Interaction During COVID-19: An Experimental Procedure for Exploring Collaborative Playlist Engagement
Source: Front Psychol. 2021 Apr 1;12:647967. doi: 10.3389/fpsyg.2021.647967 (PMC8049501; doi:10.3389/fpsyg.2021.647967)
Supplement: Supplementary file 5 [file Data_Sheet_2.ZIP]

Archive with 190 entries (187 files):
- June2020_Participant-CSVs/
- June2020_Participant-CSVs/PARTICIPANT_SoundExp_wSCC-Only-Mods_D13_NUD_17_JSFix_D2_2020-07-02_10h59.39.549.csv
- __MACOSX/
- __MACOSX/June2020_Participant-CSVs/
- __MACOSX/June2020_Participant-CSVs/._PARTICIPANT_SoundExp_wSCC-Only-Mods_D13_NUD_17_JSFix_D2_2020-07-02_10h59.39.549.csv
- June2020_Participant-CSVs/PARTICIPANT_SoundExp_wSCC-Only-Mods_D13_NUD_17_JSFix_D2_2020-07-03_14h14.04.320.csv
- __MACOSX/June2020_Participant-CSVs/._PARTICIPANT_SoundExp_wSCC-Only-Mods_D13_NUD_17_JSFix_D2_2020-07-03_14h14.04.320.csv
- June2020_Participant-CSVs/responses.csv
- __MACOSX/June2020_Participant-CSVs/._responses.csv
- June2020_Participant-CSVs/PARTICIPANT_SoundExp_wSCC-Only-Mods_D13_NUD_17_JSFix_D2_2020-07-06_16h36.49.534.csv
- __MACOSX/June2020_Participant-CSVs/._PARTICIPANT_SoundExp_wSCC-Only-Mods_D13_NUD_17_JSFix_D2_2020-07-06_16h36.49.534.csv
- June2020_Participant-CSVs/PARTICIPANT_SoundExp_wSCC-Only-Mods_D13_NUD_17_JSFix_D2_2020-07-03_12h31.11.909.csv
- __MACOSX/June2020_Participant-CSVs/._PARTICIPANT_SoundExp_wSCC-Only-Mods_D13_NUD_17_JSFix_D2_2020-07-03_12h31.11.909.csv
- June2020_Participant-CSVs/PARTICIPANT_SoundExp_wSCC-Only-Mods_D13_NUD_17_JSFix_D2_2020-07-03_10h01.20.927.csv
- __MACOSX/June2020_Participant-CSVs/._PARTICIPANT_SoundExp_wSCC-Only-Mods_D13_NUD_17_JSFix_D2_2020-07-03_10h01.20.927.csv
- June2020_Participant-CSVs/PARTICIPANT_SoundExp_wSCC-Only-Mods_D13_NUD_17_JSFix_D2_2020-07-03_17h35.42.720.csv
- __MACOSX/June2020_Participant-CSVs/._PARTICIPANT_SoundExp_wSCC-Only-Mods_D13_NUD_17_JSFix_D2_2020-07-03_17h35.42.720.csv
- June2020_Participant-CSVs/PARTICIPANT_SoundExp_wSCC-Only-Mods_D13_NUD_17_JSFix_D2_2020-07-05_16h30.17.972.csv
- __MACOSX/June2020_Participant-CSVs/._PARTICIPANT_SoundExp_wSCC-Only-Mods_D13_NUD_17_JSFix_D2_2020-07-05_16h30.17.972.csv
- June2020_Participant-CSVs/LukeMart_Experiment.csv
- __MACOSX/June2020_Participant-CSVs/._LukeMart_Experiment.csv
- June2020_Participant-CSVs/PARTICIPANT_SoundExp_wSCC-Only-Mods_D13_NUD_17_JSFix_D2_2020-07-03_10h02.53.678.csv
- __MACOSX/June2020_Participant-CSVs/._PARTICIPANT_SoundExp_wSCC-Only-Mods_D13_NUD_17_JSFix_D2_2020-07-03_10h02.53.678.csv
- June2020_Participant-CSVs/.DS_Store
- __MACOSX/June2020_Participant-CSVs/._.DS_Store
- June2020_Participant-CSVs/PARTICIPANT_SoundExp_wSCC-Only-Mods_D13_NUD_17_JSFix_D2_2020-07-02_12h02.08.454.csv
- __MACOSX/June2020_Participant-CSVs/._PARTICIPANT_SoundExp_wSCC-Only-Mods_D13_NUD_17_JSFix_D2_2020-07-02_12h02.08.454.csv
- June2020_Participant-CSVs/PARTICIPANT_SoundExp_wSCC-Only-Mods_D13_NUD_17_JSFix_D2_2020-07-03_16h06.23.899.csv
- __MACOSX/June2020_Participant-CSVs/._PARTICIPANT_SoundExp_wSCC-Only-Mods_D13_NUD_17_JSFix_D2_2020-07-03_16h06.23.899.csv
- June2020_Participant-CSVs/PARTICIPANT_SoundExp_wSCC-Only-Mods_D13_NUD_17_JSFix_D2_2020-07-01_18h08.04.269.csv
- __MACOSX/June2020_Participant-CSVs/._PARTICIPANT_SoundExp_wSCC-Only-Mods_D13_NUD_17_JSFix_D2_2020-07-01_18h08.04.269.csv
- June2020_Participant-CSVs/PARTICIPANT_SoundExp_wSCC-Only-Mods_D13_NUD_17_JSFix_D2_2020-07-09_14h34.35.870.csv
- __MACOSX/June2020_Participant-CSVs/._PARTICIPANT_SoundExp_wSCC-Only-Mods_D13_NUD_17_JSFix_D2_2020-07-09_14h34.35.870.csv
- June2020_Participant-CSVs/PARTICIPANT_SoundExp_wSCC-Only-Mods_D13_NUD_17_JSFix_D2_2020-07-02_11h34.11.238.csv
- __MACOSX/June2020_Participant-CSVs/._PARTICIPANT_SoundExp_wSCC-Only-Mods_D13_NUD_17_JSFix_D2_2020-07-02_11h34.11.238.csv
- June2020_Participant-CSVs/PARTICIPANT_SoundExp_wSCC-Only-Mods_D13_NUD_17_JSFix_D2_2020-06-30_17h09.35.200.csv
- __MACOSX/June2020_Participant-CSVs/._PARTICIPANT_SoundExp_wSCC-Only-Mods_D13_NUD_17_JSFix_D2_2020-06-30_17h09.35.200.csv
- June2020_Participant-CSVs/PARTICIPANT_SoundExp_wSCC-Only-Mods_D13_NUD_17_JSFix_D2_2020-07-03_10h38.23.152.csv
- __MACOSX/June2020_Participant-CSVs/._PARTICIPANT_SoundExp_wSCC-Only-Mods_D13_NUD_17_JSFix_D2_2020-07-03_10h38.23.152.csv
- June2020_Participant-CSVs/PARTICIPANT_SoundExp_wSCC-Only-Mods_D13_NUD_17_JSFix_D2_2020-07-10_11h38.07.309.csv
- __MACOSX/June2020_Participant-CSVs/._PARTICIPANT_SoundExp_wSCC-Only-Mods_D13_NUD_17_JSFix_D2_2020-07-10_11h38.07.309.csv
- June2020_Participant-CSVs/PARTICIPANT_SoundExp_wSCC-Only-Mods_D13_NUD_17_JSFix_D2_2020-07-03_14h01.24.390.csv
- __MACOSX/June2020_Participant-CSVs/._PARTICIPANT_SoundExp_wSCC-Only-Mods_D13_NUD_17_JSFix_D2_2020-07-03_14h01.24.390.csv
- June2020_Participant-CSVs/PARTICIPANT_SoundExp_wSCC-Only-Mods_D13_NUD_17_JSFix_D2_2020-07-03_15h09.52.353.csv
- __MACOSX/June2020_Participant-CSVs/._PARTICIPANT_SoundExp_wSCC-Only-Mods_D13_NUD_17_JSFix_D2_2020-07-03_15h09.52.353.csv
- June2020_Participant-CSVs/PARTICIPANT_SoundExp_wSCC-Only-Mods_D13_NUD_17_JSFix_D2_2020-07-07_16h35.53.029.csv
- __MACOSX/June2020_Participant-CSVs/._PARTICIPANT_SoundExp_wSCC-Only-Mods_D13_NUD_17_JSFix_D2_2020-07-07_16h35.53.029.csv
- June2020_Participant-CSVs/PARTICIPANT_SoundExp_wSCC-Only-Mods_D13_NUD_17_JSFix_D2_2020-07-06_16h03.56.994.csv
- __MACOSX/June2020_Participant-CSVs/._PARTICIPANT_SoundExp_wSCC-Only-Mods_D13_NUD_17_JSFix_D2_2020-07-06_16h03.56.994.csv
- June2020_Participant-CSVs/PARTICIPANT_SoundExp_wSCC-Only-Mods_D13_NUD_17_JSFix_D2_2020-07-03_11h12.47.853.csv
- __MACOSX/June2020_Participant-CSVs/._PARTICIPANT_SoundExp_wSCC-Only-Mods_D13_NUD_17_JSFix_D2_2020-07-03_11h12.47.853.csv
- June2020_Participant-CSVs/PARTICIPANT_SoundExp_wSCC-Only-Mods_D13_NUD_17_JSFix_D2_2020-07-02_16h29.04.617.csv
- __MACOSX/June2020_Participant-CSVs/._PARTICIPANT_SoundExp_wSCC-Only-Mods_D13_NUD_17_JSFix_D2_2020-07-02_16h29.04.617.csv
- June2020_Participant-CSVs/PARTICIPANT_SoundExp_wSCC-Only-Mods_D13_NUD_17_JSFix_D2_2020-07-02_17h02.55.013.csv
- __MACOSX/June2020_Participant-CSVs/._PARTICIPANT_SoundExp_wSCC-Only-Mods_D13_NUD_17_JSFix_D2_2020-07-02_17h02.55.013.csv
- June2020_Participant-CSVs/PARTICIPANT_SoundExp_wSCC-Only-Mods_D13_NUD_17_JSFix_D2_2020-07-02_15h30.58.176.csv
- __MACOSX/June2020_Participant-CSVs/._PARTICIPANT_SoundExp_wSCC-Only-Mods_D13_NUD_17_JSFix_D2_2020-07-02_15h30.58.176.csv
- June2020_Participant-CSVs/PARTICIPANT_SoundExp_wSCC-Only-Mods_D13_NUD_17_JSFix_D2_2020-07-02_19h58.26.282_MaxVinetz.csv
- __MACOSX/June2020_Participant-CSVs/._PARTICIPANT_SoundExp_wSCC-Only-Mods_D13_NUD_17_JSFix_D2_2020-07-02_19h58.26.282_MaxVinetz.csv
- June2020_Participant-CSVs/PARTICIPANT_SoundExp_wSCC-Only-Mods_D13_NUD_17_JSFix_D2_2020-07-01_20h41.48.987.csv
- __MACOSX/June2020_Participant-CSVs/._PARTICIPANT_SoundExp_wSCC-Only-Mods_D13_NUD_17_JSFix_D2_2020-07-01_20h41.48.987.csv
- June2020_Participant-CSVs/PARTICIPANT_SoundExp_wSCC-Only-Mods_D13_NUD_17_JSFix_D2_2020-07-03_16h33.49.053.csv
- __MACOSX/June2020_Participant-CSVs/._PARTICIPANT_SoundExp_wSCC-Only-Mods_D13_NUD_17_JSFix_D2_2020-07-03_16h33.49.053.csv
- June2020_Participant-CSVs/PARTICIPANT_SoundExp_wSCC-Only-Mods_D13_NUD_17_JSFix_D2_2020-07-01_23h01.59.655.csv
- __MACOSX/June2020_Participant-CSVs/._PARTICIPANT_SoundExp_wSCC-Only-Mods_D13_NUD_17_JSFix_D2_2020-07-01_23h01.59.655.csv
- June2020_Participant-CSVs/PARTICIPANT_SoundExp_wSCC-Only-Mods_D13_NUD_17_JSFix_D2_2020-07-07_12h39.20.875.csv
- __MACOSX/June2020_Participant-CSVs/._PARTICIPANT_SoundExp_wSCC-Only-Mods_D13_NUD_17_JSFix_D2_2020-07-07_12h39.20.875.csv
- June2020_Participant-CSVs/PARTICIPANT_SoundExp_wSCC-Only-Mods_D13_NUD_17_JSFix_D2_2020-07-03_20h35.29.737.csv
- __MACOSX/June2020_Participant-CSVs/._PARTICIPANT_SoundExp_wSCC-Only-Mods_D13_NUD_17_JSFix_D2_2020-07-03_20h35.29.737.csv
- June2020_Participant-CSVs/PARTICIPANT_SoundExp_wSCC-Only-Mods_D13_NUD_17_JSFix_D2_2020-07-03_14h24.04.337.csv
- __MACOSX/June2020_Participant-CSVs/._PARTICIPANT_SoundExp_wSCC-Only-Mods_D13_NUD_17_JSFix_D2_2020-07-03_14h24.04.337.csv
- June2020_Participant-CSVs/PARTICIPANT_SoundExp_wSCC-Only-Mods_D13_NUD_17_JSFix_D2_2020-06-30_10h02.16.698.csv
- __MACOSX/June2020_Participant-CSVs/._PARTICIPANT_SoundExp_wSCC-Only-Mods_D13_NUD_17_JSFix_D2_2020-06-30_10h02.16.698.csv
- June2020_Participant-CSVs/PARTICIPANT_SoundExp_wSCC-Only-Mods_D13_NUD_17_JSFix_D2_2020-07-02_16h00.54.644.csv
- __MACOSX/June2020_Participant-CSVs/._PARTICIPANT_SoundExp_wSCC-Only-Mods_D13_NUD_17_JSFix_D2_2020-07-02_16h00.54.644.csv
- June2020_Participant-CSVs/PARTICIPANT_SoundExp_wSCC-Only-Mods_D13_NUD_17_JSFix_D2_2020-07-03_15h07.55.133.csv
- __MACOSX/June2020_Participant-CSVs/._PARTICIPANT_SoundExp_wSCC-Only-Mods_D13_NUD_17_JSFix_D2_2020-07-03_15h07.55.133.csv
- June2020_Participant-CSVs/PARTICIPANT_SoundExp_wSCC-Only-Mods_D13_NUD_17_JSFix_D2_2020-07-01_16h31.24.144.csv
- __MACOSX/June2020_Participant-CSVs/._PARTICIPANT_SoundExp_wSCC-Only-Mods_D13_NUD_17_JSFix_D2_2020-07-01_16h31.24.144.csv
- June2020_Participant-CSVs/PARTICIPANT_SoundExp_wSCC-Only-Mods_D13_NUD_17_JSFix_D2_2020-07-04_12h53.40.006.csv
- __MACOSX/June2020_Participant-CSVs/._PARTICIPANT_SoundExp_wSCC-Only-Mods_D13_NUD_17_JSFix_D2_2020-07-04_12h53.40.006.csv
- June2020_Participant-CSVs/PARTICIPANT_SoundExp_wSCC-Only-Mods_D13_NUD_17_JSFix_D2_2020-07-03_10h00.58.153.csv
- __MACOSX/June2020_Participant-CSVs/._PARTICIPANT_SoundExp_wSCC-Only-Mods_D13_NUD_17_JSFix_D2_2020-07-03_10h00.58.153.csv
- June2020_Participant-CSVs/PARTICIPANT_SoundExp_wSCC-Only-Mods_D13_NUD_17_JSFix_D2_2020-07-02_13h10.28.063.csv
- __MACOSX/June2020_Participant-CSVs/._PARTICIPANT_SoundExp_wSCC-Only-Mods_D13_NUD_17_JSFix_D2_2020-07-02_13h10.28.063.csv
- June2020_Participant-CSVs/PARTICIPANT_SoundExp_wSCC-Only-Mods_D13_NUD_17_JSFix_D2_2020-07-03_22h28.27.894.csv
- __MACOSX/June2020_Participant-CSVs/._PARTICIPANT_SoundExp_wSCC-Only-Mods_D13_NUD_17_JSFix_D2_2020-07-03_22h28.27.894.csv
- June2020_Participant-CSVs/PARTICIPANT_SoundExp_wSCC-Only-Mods_D13_NUD_17_JSFix_D2_2020-06-30_15h39.01.240.csv
- __MACOSX/June2020_Participant-CSVs/._PARTICIPANT_SoundExp_wSCC-Only-Mods_D13_NUD_17_JSFix_D2_2020-06-30_15h39.01.240.csv
- June2020_Participant-CSVs/PARTICIPANT_SoundExp_wSCC-Only-Mods_D13_NUD_17_JSFix_D2_2020-07-08_16h40.02.592.csv
- __MACOSX/June2020_Participant-CSVs/._PARTICIPANT_SoundExp_wSCC-Only-Mods_D13_NUD_17_JSFix_D2_2020-07-08_16h40.02.592.csv
- June2020_Participant-CSVs/PARTICIPANT_SoundExp_wSCC-Only-Mods_D13_NUD_17_JSFix_D2_2020-07-02_15h18.26.545.csv
- __MACOSX/June2020_Participant-CSVs/._PARTICIPANT_SoundExp_wSCC-Only-Mods_D13_NUD_17_JSFix_D2_2020-07-02_15h18.26.545.csv
- June2020_Participant-CSVs/PARTICIPANT_SoundExp_wSCC-Only-Mods_D13_NUD_17_JSFix_D2_2020-07-03_14h20.39.519.csv
- __MACOSX/June2020_Participant-CSVs/._PARTICIPANT_SoundExp_wSCC-Only-Mods_D13_NUD_17_JSFix_D2_2020-07-03_14h20.39.519.csv
- June2020_Participant-CSVs/PARTICIPANT_SoundExp_wSCC-Only-Mods_D13_NUD_17_JSFix_D2_2020-07-05_16h00.51.879.csv
- __MACOSX/June2020_Participant-CSVs/._PARTICIPANT_SoundExp_wSCC-Only-Mods_D13_NUD_17_JSFix_D2_2020-07-05_16h00.51.879.csv
- June2020_Participant-CSVs/PARTICIPANT_SoundExp_wSCC-Only-Mods_D13_NUD_17_JSFix_D2_2020-07-06_17h40.18.002.csv
- __MACOSX/June2020_Participant-CSVs/._PARTICIPANT_SoundExp_wSCC-Only-Mods_D13_NUD_17_JSFix_D2_2020-07-06_17h40.18.002.csv
- June2020_Participant-CSVs/PARTICIPANT_SoundExp_wSCC-Only-Mods_D13_NUD_17_JSFix_D2_2020-07-03_16h33.09.253.csv
- __MACOSX/June2020_Participant-CSVs/._PARTICIPANT_SoundExp_wSCC-Only-Mods_D13_NUD_17_JSFix_D2_2020-07-03_16h33.09.253.csv
- June2020_Participant-CSVs/PARTICIPANT_SoundExp_wSCC-Only-Mods_D13_NUD_17_JSFix_D2_2020-07-03_15h17.02.912.csv
- __MACOSX/June2020_Participant-CSVs/._PARTICIPANT_SoundExp_wSCC-Only-Mods_D13_NUD_17_JSFix_D2_2020-07-03_15h17.02.912.csv
- June2020_Participant-CSVs/PARTICIPANT_SoundExp_wSCC-Only-Mods_D13_NUD_17_JSFix_D2_2020-07-03_21h34.45.914.csv
- __MACOSX/June2020_Participant-CSVs/._PARTICIPANT_SoundExp_wSCC-Only-Mods_D13_NUD_17_JSFix_D2_2020-07-03_21h34.45.914.csv
- June2020_Participant-CSVs/PARTICIPANT_SoundExp_wSCC-Only-Mods_D13_NUD_17_JSFix_D2_2020-07-08_13h01.41.680.csv
- __MACOSX/June2020_Participant-CSVs/._PARTICIPANT_SoundExp_wSCC-Only-Mods_D13_NUD_17_JSFix_D2_2020-07-08_13h01.41.680.csv
- June2020_Participant-CSVs/PARTICIPANT_SoundExp_wSCC-Only-Mods_D13_NUD_17_JSFix_D2_2020-07-01_21h37.27.023.csv
- __MACOSX/June2020_Participant-CSVs/._PARTICIPANT_SoundExp_wSCC-Only-Mods_D13_NUD_17_JSFix_D2_2020-07-01_21h37.27.023.csv
- June2020_Participant-CSVs/PARTICIPANT_SoundExp_wSCC-Only-Mods_D13_NUD_17_JSFix_D2_2020-06-29_13h51.45.101.csv
- __MACOSX/June2020_Participant-CSVs/._PARTICIPANT_SoundExp_wSCC-Only-Mods_D13_NUD_17_JSFix_D2_2020-06-29_13h51.45.101.csv
- June2020_Participant-CSVs/PARTICIPANT_SoundExp_wSCC-Only-Mods_D13_NUD_17_JSFix_D2_2020-07-01_13h46.34.711.csv
- __MACOSX/June2020_Participant-CSVs/._PARTICIPANT_SoundExp_wSCC-Only-Mods_D13_NUD_17_JSFix_D2_2020-07-01_13h46.34.711.csv
- June2020_Participant-CSVs/PARTICIPANT_SoundExp_wSCC-Only-Mods_D13_NUD_17_JSFix_D2_2020-07-03_11h02.20.778.csv
- __MACOSX/June2020_Participant-CSVs/._PARTICIPANT_SoundExp_wSCC-Only-Mods_D13_NUD_17_JSFix_D2_2020-07-03_11h02.20.778.csv
- June2020_Participant-CSVs/PARTICIPANT_SoundExp_wSCC-Only-Mods_D13_NUD_17_JSFix_D2_2020-07-01_18h59.23.457.csv
- __MACOSX/June2020_Participant-CSVs/._PARTICIPANT_SoundExp_wSCC-Only-Mods_D13_NUD_17_JSFix_D2_2020-07-01_18h59.23.457.csv
- June2020_Participant-CSVs/PARTICIPANT_SoundExp_wSCC-Only-Mods_D13_NUD_17_JSFix_D2_2020-07-02_13h28.46.415.csv
- __MACOSX/June2020_Participant-CSVs/._PARTICIPANT_SoundExp_wSCC-Only-Mods_D13_NUD_17_JSFix_D2_2020-07-02_13h28.46.415.csv
- June2020_Participant-CSVs/PARTICIPANT_SoundExp_wSCC-Only-Mods_D13_NUD_17_JSFix_D2_2020-07-03_12h36.04.298.csv
- __MACOSX/June2020_Participant-CSVs/._PARTICIPANT_SoundExp_wSCC-Only-Mods_D13_NUD_17_JSFix_D2_2020-07-03_12h36.04.298.csv
- June2020_Participant-CSVs/PARTICIPANT_SoundExp_wSCC-Only-Mods_D13_NUD_17_JSFix_D2_2020-07-05_13h01.19.352.csv
- __MACOSX/June2020_Participant-CSVs/._PARTICIPANT_SoundExp_wSCC-Only-Mods_D13_NUD_17_JSFix_D2_2020-07-05_13h01.19.352.csv
- June2020_Participant-CSVs/PARTICIPANT_SoundExp_wSCC-Only-Mods_D13_NUD_17_JSFix_D2_2020-07-01_11h05.42.012.csv
- __MACOSX/June2020_Participant-CSVs/._PARTICIPANT_SoundExp_wSCC-Only-Mods_D13_NUD_17_JSFix_D2_2020-07-01_11h05.42.012.csv
- June2020_Participant-CSVs/PARTICIPANT_SoundExp_wSCC-Only-Mods_D13_NUD_17_JSFix_D2_2020-07-03_15h15.58.664.csv
- __MACOSX/June2020_Participant-CSVs/._PARTICIPANT_SoundExp_wSCC-Only-Mods_D13_NUD_17_JSFix_D2_2020-07-03_15h15.58.664.csv
- June2020_Participant-CSVs/PARTICIPANT_SoundExp_wSCC-Only-Mods_D13_NUD_17_JSFix_D2_2020-07-03_13h00.45.133.csv
- __MACOSX/June2020_Participant-CSVs/._PARTICIPANT_SoundExp_wSCC-Only-Mods_D13_NUD_17_JSFix_D2_2020-07-03_13h00.45.133.csv
- June2020_Participant-CSVs/PARTICIPANT_SoundExp_wSCC-Only-Mods_D13_NUD_17_JSFix_D2_2020-07-02_14h46.53.830.csv
- __MACOSX/June2020_Participant-CSVs/._PARTICIPANT_SoundExp_wSCC-Only-Mods_D13_NUD_17_JSFix_D2_2020-07-02_14h46.53.830.csv
- June2020_Participant-CSVs/PARTICIPANT_SoundExp_wSCC-Only-Mods_D13_NUD_17_JSFix_D2_2020-07-03_10h33.56.937.csv
- __MACOSX/June2020_Participant-CSVs/._PARTICIPANT_SoundExp_wSCC-Only-Mods_D13_NUD_17_JSFix_D2_2020-07-03_10h33.56.937.csv
- June2020_Participant-CSVs/PARTICIPANT_SoundExp_wSCC-Only-Mods_D13_NUD_17_JSFix_D2_2020-07-01_17h36.27.255.csv
- __MACOSX/June2020_Participant-CSVs/._PARTICIPANT_SoundExp_wSCC-Only-Mods_D13_NUD_17_JSFix_D2_2020-07-01_17h36.27.255.csv
- June2020_Participant-CSVs/PARTICIPANT_SoundExp_wSCC-Only-Mods_D13_NUD_17_JSFix_D2_2020-07-03_14h13.54.741.csv
- __MACOSX/June2020_Participant-CSVs/._PARTICIPANT_SoundExp_wSCC-Only-Mods_D13_NUD_17_JSFix_D2_2020-07-03_14h13.54.741.csv
- June2020_Participant-CSVs/PARTICIPANT_SoundExp_wSCC-Only-Mods_D13_NUD_17_JSFix_D2_2020-07-03_16h02.08.564.csv
- __MACOSX/June2020_Participant-CSVs/._PARTICIPANT_SoundExp_wSCC-Only-Mods_D13_NUD_17_JSFix_D2_2020-07-03_16h02.08.564.csv
- June2020_Participant-CSVs/PARTICIPANT_SoundExp_wSCC-Only-Mods_D13_NUD_17_JSFix_D2_2020-07-06_11h36.55.290.csv
- __MACOSX/June2020_Participant-CSVs/._PARTICIPANT_SoundExp_wSCC-Only-Mods_D13_NUD_17_JSFix_D2_2020-07-06_11h36.55.290.csv
- June2020_Participant-CSVs/PARTICIPANT_SoundExp_wSCC-Only-Mods_D13_NUD_17_JSFix_D2_2020-07-05_16h35.16.985.csv
- __MACOSX/June2020_Participant-CSVs/._PARTICIPANT_SoundExp_wSCC-Only-Mods_D13_NUD_17_JSFix_D2_2020-07-05_16h35.16.985.csv
- June2020_Participant-CSVs/PARTICIPANT_SoundExp_wSCC-Only-Mods_D13_NUD_17_JSFix_D2_2020-07-05_17h52.30.741.csv
- __MACOSX/June2020_Participant-CSVs/._PARTICIPANT_SoundExp_wSCC-Only-Mods_D13_NUD_17_JSFix_D2_2020-07-05_17h52.30.741.csv
- June2020_Participant-CSVs/PARTICIPANT_SoundExp_wSCC-Only-Mods_D13_NUD_17_JSFix_D2_2020-07-02_10h37.18.235.csv
- __MACOSX/June2020_Participant-CSVs/._PARTICIPANT_SoundExp_wSCC-Only-Mods_D13_NUD_17_JSFix_D2_2020-07-02_10h37.18.235.csv
- June2020_Participant-CSVs/PARTICIPANT_SoundExp_wSCC-Only-Mods_D13_NUD_17_JSFix_D2_2020-07-02_15h00.24.465.csv
- __MACOSX/June2020_Participant-CSVs/._PARTICIPANT_SoundExp_wSCC-Only-Mods_D13_NUD_17_JSFix_D2_2020-07-02_15h00.24.465.csv
- June2020_Participant-CSVs/PARTICIPANT_SoundExp_wSCC-Only-Mods_D13_NUD_17_JSFix_D2_2020-07-02_18h17.19.537.csv
- __MACOSX/June2020_Participant-CSVs/._PARTICIPANT_SoundExp_wSCC-Only-Mods_D13_NUD_17_JSFix_D2_2020-07-02_18h17.19.537.csv
- June2020_Participant-CSVs/PARTICIPANT_SoundExp_wSCC-Only-Mods_D13_NUD_17_JSFix_D2_2020-07-01_18h24.12.863.csv
- __MACOSX/June2020_Participant-CSVs/._PARTICIPANT_SoundExp_wSCC-Only-Mods_D13_NUD_17_JSFix_D2_2020-07-01_18h24.12.863.csv
- June2020_Participant-CSVs/PARTICIPANT_SoundExp_wSCC-Only-Mods_D13_NUD_17_JSFix_D2_2020-07-01_22h13.34.723.csv
- __MACOSX/June2020_Participant-CSVs/._PARTICIPANT_SoundExp_wSCC-Only-Mods_D13_NUD_17_JSFix_D2_2020-07-01_22h13.34.723.csv
- June2020_Participant-CSVs/PARTICIPANT_SoundExp_wSCC-Only-Mods_D13_NUD_17_JSFix_D2_2020-07-03_15h02.40.583.csv
- __MACOSX/June2020_Participant-CSVs/._PARTICIPANT_SoundExp_wSCC-Only-Mods_D13_NUD_17_JSFix_D2_2020-07-03_15h02.40.583.csv
- June2020_Participant-CSVs/PARTICIPANT_SoundExp_wSCC-Only-Mods_D13_NUD_17_JSFix_D2_2020-07-03_14h06.51.279.csv
- __MACOSX/June2020_Participant-CSVs/._PARTICIPANT_SoundExp_wSCC-Only-Mods_D13_NUD_17_JSFix_D2_2020-07-03_14h06.51.279.csv
- June2020_Participant-CSVs/PARTICIPANT_SoundExp_wSCC-Only-Mods_D13_NUD_17_JSFix_D2_2020-07-02_17h09.01.507.csv
- __MACOSX/June2020_Participant-CSVs/._PARTICIPANT_SoundExp_wSCC-Only-Mods_D13_NUD_17_JSFix_D2_2020-07-02_17h09.01.507.csv
- June2020_Participant-CSVs/PARTICIPANT_SoundExp_wSCC-Only-Mods_D13_NUD_17_JSFix_D2_2020-07-06_16h02.03.212.csv
- __MACOSX/June2020_Participant-CSVs/._PARTICIPANT_SoundExp_wSCC-Only-Mods_D13_NUD_17_JSFix_D2_2020-07-06_16h02.03.212.csv
- June2020_Participant-CSVs/PARTICIPANT_SoundExp_wSCC-Only-Mods_D13_NUD_17_JSFix_D2_2020-07-02_20h01.38.655.csv
- __MACOSX/June2020_Participant-CSVs/._PARTICIPANT_SoundExp_wSCC-Only-Mods_D13_NUD_17_JSFix_D2_2020-07-02_20h01.38.655.csv
- June2020_Participant-CSVs/PARTICIPANT_SoundExp_wSCC-Only-Mods_D13_NUD_17_JSFix_D2_2020-07-08_15h06.03.145.csv
- __MACOSX/June2020_Participant-CSVs/._PARTICIPANT_SoundExp_wSCC-Only-Mods_D13_NUD_17_JSFix_D2_2020-07-08_15h06.03.145.csv
- June2020_Participant-CSVs/PARTICIPANT_SoundExp_wSCC-Only-Mods_D13_NUD_17_JSFix_D2_2020-06-30_10h03.04.406.csv
- __MACOSX/June2020_Participant-CSVs/._PARTICIPANT_SoundExp_wSCC-Only-Mods_D13_NUD_17_JSFix_D2_2020-06-30_10h03.04.406.csv
- June2020_Participant-CSVs/PARTICIPANT_SoundExp_wSCC-Only-Mods_D13_NUD_17_JSFix_D2_2020-07-02_11h03.48.206.csv
- __MACOSX/June2020_Participant-CSVs/._PARTICIPANT_SoundExp_wSCC-Only-Mods_D13_NUD_17_JSFix_D2_2020-07-02_11h03.48.206.csv
- June2020_Participant-CSVs/PARTICIPANT_SoundExp_wSCC-Only-Mods_D13_NUD_17_JSFix_D2_2020-07-03_11h37.06.023.csv
- __MACOSX/June2020_Participant-CSVs/._PARTICIPANT_SoundExp_wSCC-Only-Mods_D13_NUD_17_JSFix_D2_2020-07-03_11h37.06.023.csv
- June2020_Participant-CSVs/PARTICIPANT_SoundExp_wSCC-Only-Mods_D13_NUD_17_JSFix_D2_2020-07-03_20h23.44.741.csv
- __MACOSX/June2020_Participant-CSVs/._PARTICIPANT_SoundExp_wSCC-Only-Mods_D13_NUD_17_JSFix_D2_2020-07-03_20h23.44.741.csv
- June2020_Participant-CSVs/PARTICIPANT_SoundExp_wSCC-Only-Mods_D13_NUD_17_JSFix_D2_2020-07-02_12h08.16.056.csv
- __MACOSX/June2020_Participant-CSVs/._PARTICIPANT_SoundExp_wSCC-Only-Mods_D13_NUD_17_JSFix_D2_2020-07-02_12h08.16.056.csv
- June2020_Participant-CSVs/PARTICIPANT_SoundExp_wSCC-Only-Mods_D13_NUD_17_JSFix_D2_2020-07-04_21h50.20.262.csv
- __MACOSX/June2020_Participant-CSVs/._PARTICIPANT_SoundExp_wSCC-Only-Mods_D13_NUD_17_JSFix_D2_2020-07-04_21h50.20.262.csv
- June2020_Participant-CSVs/Copy of PARTICIPANT_SoundExp_wSCC-Only-Mods_D13_NUD_17_JSFix_D2_2020-07-03_13h18.38.037.csv
- __MACOSX/June2020_Participant-CSVs/._Copy of PARTICIPANT_SoundExp_wSCC-Only-Mods_D13_NUD_17_JSFix_D2_2020-07-03_13h18.38.037.csv
- June2020_Participant-CSVs/PARTICIPANT_SoundExp_wSCC-Only-Mods_D13_NUD_17_JSFix_D2_2020-07-03_11h02.05.545.csv
- __MACOSX/June2020_Participant-CSVs/._PARTICIPANT_SoundExp_wSCC-Only-Mods_D13_NUD_17_JSFix_D2_2020-07-03_11h02.05.545.csv
- June2020_Participant-CSVs/PARTICIPANT_SoundExp_wSCC-Only-Mods_D13_NUD_17_JSFix_D2_2020-07-07_21h41.57.702.csv
- __MACOSX/June2020_Participant-CSVs/._PARTICIPANT_SoundExp_wSCC-Only-Mods_D13_NUD_17_JSFix_D2_2020-07-07_21h41.57.702.csv
- June2020_Participant-CSVs/PARTICIPANT_SoundExp_wSCC-Only-Mods_D13_NUD_17_JSFix_D2_2020-07-05_09h01.32.398.csv
- __MACOSX/June2020_Participant-CSVs/._PARTICIPANT_SoundExp_wSCC-Only-Mods_D13_NUD_17_JSFix_D2_2020-07-05_09h01.32.398.csv
- June2020_Participant-CSVs/PARTICIPANT_SoundExp_wSCC-Only-Mods_D13_NUD_17_JSFix_D2_2020-07-02_17h15.06.753.csv
- __MACOSX/June2020_Participant-CSVs/._PARTICIPANT_SoundExp_wSCC-Only-Mods_D13_NUD_17_JSFix_D2_2020-07-02_17h15.06.753.csv
- __MACOSX/._June2020_Participant-CSVs
