# Supplementary material for: Investigating Everyday Musical Interaction During COVID-19: An Experimental Procedure for Exploring Collaborative Playlist Engagement
Source: Front Psychol. 2021 Apr 1;12:647967. doi: 10.3389/fpsyg.2021.647967 (PMC8049501; doi:10.3389/fpsyg.2021.647967)
Supplement: Supplementary file 5 [file Data_Sheet_2.ZIP › June2020_Participant-CSVs/PARTICIPANT_SoundExp_wSCC-Only-Mods_D13_NUD_17_JSFix_D2_2020-07-03_20h23.44.741.csv]

key_resp.keys	key_resp.rt	key_resp_48.keys	key_resp_48.rt	key_resp_preConsent.keys	key_resp_preConsent.rt	key_resp_47.keys	key_resp_47.rt	key_resp_19.keys	key_resp_19.rt	key_resp_45.keys	key_resp_45.rt	PANAS_resp.keys	PANAS_resp.rt	trials_9.thisRepN	trials_9.thisTrialN	trials_9.thisN	trials_9.thisIndex	trials_9.ran	PANAS_items	forename	birth month (e.g., type 12 for December)	session	date	expName	psychopyVersion	OS	frameRate	browser	xResolution	yResolution	key_resp_44.keys	key_resp_44.rt	trials_3.thisRepN	trials_3.thisTrialN	trials_3.thisN	trials_3.thisIndex	trials_3.ran	preSR_items_qs	preSR_items_1	preSR_items_2	preSR_items_3	preSR_items_4	preSR_items_5	preSR_items_6	preSR_items_7	key_resp_46.keys	key_resp_46.rt	key_resp_10.keys	key_resp_10.rt
space	12.461645	space	6.719925	return	9.80265	space	12.096985	space	6.27215	space	2.213245	2	14.57412	0	0	0	9	1	Distressed	Isabel	10	001	2020-07-03_20h23.44.741	SoundExp_wSCC-Only-Mods_D13_NUD_17_JSFix_D2	2020.1.2	Win32	60	Chrome	1366	768
												2	2.05816	0	1	1	6	1	Upset	Isabel	10	001	2020-07-03_20h23.44.741	SoundExp_wSCC-Only-Mods_D13_NUD_17_JSFix_D2	2020.1.2	Win32	60	Chrome	1366	768
												1	3.43628	0	2	2	7	1	Nervous	Isabel	10	001	2020-07-03_20h23.44.741	SoundExp_wSCC-Only-Mods_D13_NUD_17_JSFix_D2	2020.1.2	Win32	60	Chrome	1366	768
												1	1.346185	0	3	3	5	1	Afraid	Isabel	10	001	2020-07-03_20h23.44.741	SoundExp_wSCC-Only-Mods_D13_NUD_17_JSFix_D2	2020.1.2	Win32	60	Chrome	1366	768
												3	2.08454	0	4	4	3	1	Enthusiastic	Isabel	10	001	2020-07-03_20h23.44.741	SoundExp_wSCC-Only-Mods_D13_NUD_17_JSFix_D2	2020.1.2	Win32	60	Chrome	1366	768
												2	6.510945	0	5	5	8	1	Scared	Isabel	10	001	2020-07-03_20h23.44.741	SoundExp_wSCC-Only-Mods_D13_NUD_17_JSFix_D2	2020.1.2	Win32	60	Chrome	1366	768
												3	4.76193	0	6	6	1	1	Alert	Isabel	10	001	2020-07-03_20h23.44.741	SoundExp_wSCC-Only-Mods_D13_NUD_17_JSFix_D2	2020.1.2	Win32	60	Chrome	1366	768
												4	1.707325	0	7	7	4	1	Determined	Isabel	10	001	2020-07-03_20h23.44.741	SoundExp_wSCC-Only-Mods_D13_NUD_17_JSFix_D2	2020.1.2	Win32	60	Chrome	1366	768
												4	1.610345	0	8	8	0	1	Inspired	Isabel	10	001	2020-07-03_20h23.44.741	SoundExp_wSCC-Only-Mods_D13_NUD_17_JSFix_D2	2020.1.2	Win32	60	Chrome	1366	768
												4	1.68399	0	9	9	2	1	Excited	Isabel	10	001	2020-07-03_20h23.44.741	SoundExp_wSCC-Only-Mods_D13_NUD_17_JSFix_D2	2020.1.2	Win32	60	Chrome	1366	768
																				Isabel	10	001	2020-07-03_20h23.44.741	SoundExp_wSCC-Only-Mods_D13_NUD_17_JSFix_D2	2020.1.2	Win32	60	Chrome	1366	768	3	8.94346	0	0	0	0	1	Which of the following best describes you?	'1' = nonmusician	'2' = music-loving nonmusician	'3' = amateur musician	'4' = serious amateur musician	'5' = semiprofessional musician	'6' = professional musician"
																				Isabel	10	001	2020-07-03_20h23.44.741	SoundExp_wSCC-Only-Mods_D13_NUD_17_JSFix_D2	2020.1.2	Win32	60	Chrome	1366	768	2	6.53496	0	1	1	1	1	How many hours a day do you spend listening to music?	1' = <1 hour	2' = 1-3 hours	3' = 3-5 hours	4' = 5-7 hours	5' = >7 hours
																				Isabel	10	001	2020-07-03_20h23.44.741	SoundExp_wSCC-Only-Mods_D13_NUD_17_JSFix_D2	2020.1.2	Win32	60	Chrome	1366	768	2	2.92563	0	2	2	2	1	How familiar are you with hip-hop music?	'1' = not at all familiar	'2' = slightly familiar	'3' = somewhat familiar	'4' = moderately familiar	'5' = extremely familiar"
																				Isabel	10	001	2020-07-03_20h23.44.741	SoundExp_wSCC-Only-Mods_D13_NUD_17_JSFix_D2	2020.1.2	Win32	60	Chrome	1366	768	2	5.24877	0	3	3	3	1	Does this statement apply to you? "Having a similar taste in music often helps me relate better to my peers"	1' = not at all	2' = a little bit	3' = to some extent	4' = quite a bit	5' = very much
																				Isabel	10	001	2020-07-03_20h23.44.741	SoundExp_wSCC-Only-Mods_D13_NUD_17_JSFix_D2	2020.1.2	Win32	60	Chrome	1366	768	2	3.512625	0	4	4	4	1	Does this statement apply to you? "I am able to make more friends when we like the same type of music"	1' = not at all	2' = a little bit	3' = to some extent	4' = quite a bit	5' = very much
																				Isabel	10	001	2020-07-03_20h23.44.741	SoundExp_wSCC-Only-Mods_D13_NUD_17_JSFix_D2	2020.1.2	Win32	60	Chrome	1366	768	1	5.625575	0	5	5	5	1	Do you feel tense, restless, nervous, anxious, or unable to sleep at night because your mind is troubled all the time?	1' = not at all	2' = a little bit	3' = to some extent	4' = quite a bit	5' = very much
																				Isabel	10	001	2020-07-03_20h23.44.741	SoundExp_wSCC-Only-Mods_D13_NUD_17_JSFix_D2	2020.1.2	Win32	60	Chrome	1366	768																space	1.500955	space	10.98678
																				Isabel	10	001	2020-07-03_20h23.44.741	SoundExp_wSCC-Only-Mods_D13_NUD_17_JSFix_D2	2020.1.2	Win32	60	Chrome	1366	768
																				Isabel	10	001	2020-07-03_20h23.44.741	SoundExp_wSCC-Only-Mods_D13_NUD_17_JSFix_D2	2020.1.2	Win32	60	Chrome	1366	768
																				Isabel	10	001	2020-07-03_20h23.44.741	SoundExp_wSCC-Only-Mods_D13_NUD_17_JSFix_D2	2020.1.2	Win32	60	Chrome	1366	768
																				Isabel	10	001	2020-07-03_20h23.44.741	SoundExp_wSCC-Only-Mods_D13_NUD_17_JSFix_D2	2020.1.2	Win32	60	Chrome	1366	768
																				Isabel	10	001	2020-07-03_20h23.44.741	SoundExp_wSCC-Only-Mods_D13_NUD_17_JSFix_D2	2020.1.2	Win32	60	Chrome	1366	768
																				Isabel	10	001	2020-07-03_20h23.44.741	SoundExp_wSCC-Only-Mods_D13_NUD_17_JSFix_D2	2020.1.2	Win32	60	Chrome	1366	768
																				Isabel	10	001	2020-07-03_20h23.44.741	SoundExp_wSCC-Only-Mods_D13_NUD_17_JSFix_D2	2020.1.2	Win32	60	Chrome	1366	768
																				Isabel	10	001	2020-07-03_20h23.44.741	SoundExp_wSCC-Only-Mods_D13_NUD_17_JSFix_D2	2020.1.2	Win32	60	Chrome	1366	768
																				Isabel	10	001	2020-07-03_20h23.44.741	SoundExp_wSCC-Only-Mods_D13_NUD_17_JSFix_D2	2020.1.2	Win32	60	Chrome	1366	768
																				Isabel	10	001	2020-07-03_20h23.44.741	SoundExp_wSCC-Only-Mods_D13_NUD_17_JSFix_D2	2020.1.2	Win32	60	Chrome	1366	768
																				Isabel	10	001	2020-07-03_20h23.44.741	SoundExp_wSCC-Only-Mods_D13_NUD_17_JSFix_D2	2020.1.2	Win32	60	Chrome	1366	768
																				Isabel	10	001	2020-07-03_20h23.44.741	SoundExp_wSCC-Only-Mods_D13_NUD_17_JSFix_D2	2020.1.2	Win32	60	Chrome	1366	768
																				Isabel	10	001	2020-07-03_20h23.44.741	SoundExp_wSCC-Only-Mods_D13_NUD_17_JSFix_D2	2020.1.2	Win32	60	Chrome	1366	768
																				Isabel	10	001	2020-07-03_20h23.44.741	SoundExp_wSCC-Only-Mods_D13_NUD_17_JSFix_D2	2020.1.2	Win32	60	Chrome	1366	768
																				Isabel	10	001	2020-07-03_20h23.44.741	SoundExp_wSCC-Only-Mods_D13_NUD_17_JSFix_D2	2020.1.2	Win32	60	Chrome	1366	768
																				Isabel	10	001	2020-07-03_20h23.44.741	SoundExp_wSCC-Only-Mods_D13_NUD_17_JSFix_D2	2020.1.2	Win32	60	Chrome	1366	768
																				Isabel	10	001	2020-07-03_20h23.44.741	SoundExp_wSCC-Only-Mods_D13_NUD_17_JSFix_D2	2020.1.2	Win32	60	Chrome	1366	768
																				Isabel	10	001	2020-07-03_20h23.44.741	SoundExp_wSCC-Only-Mods_D13_NUD_17_JSFix_D2	2020.1.2	Win32	60	Chrome	1366	768
																				Isabel	10	001	2020-07-03_20h23.44.741	SoundExp_wSCC-Only-Mods_D13_NUD_17_JSFix_D2	2020.1.2	Win32	60	Chrome	1366	768
																				Isabel	10	001	2020-07-03_20h23.44.741	SoundExp_wSCC-Only-Mods_D13_NUD_17_JSFix_D2	2020.1.2	Win32	60	Chrome	1366	768
																				Isabel	10	001	2020-07-03_20h23.44.741	SoundExp_wSCC-Only-Mods_D13_NUD_17_JSFix_D2	2020.1.2	Win32	60	Chrome	1366	768
																				Isabel	10	001	2020-07-03_20h23.44.741	SoundExp_wSCC-Only-Mods_D13_NUD_17_JSFix_D2	2020.1.2	Win32	60	Chrome	1366	768
																				Isabel	10	001	2020-07-03_20h23.44.741	SoundExp_wSCC-Only-Mods_D13_NUD_17_JSFix_D2	2020.1.2	Win32	60	Chrome	1366	768
																				Isabel	10	001	2020-07-03_20h23.44.741	SoundExp_wSCC-Only-Mods_D13_NUD_17_JSFix_D2	2020.1.2	Win32	60	Chrome	1366	768
																				Isabel	10	001	2020-07-03_20h23.44.741	SoundExp_wSCC-Only-Mods_D13_NUD_17_JSFix_D2	2020.1.2	Win32	60	Chrome	1366	768
																				Isabel	10	001	2020-07-03_20h23.44.741	SoundExp_wSCC-Only-Mods_D13_NUD_17_JSFix_D2	2020.1.2	Win32	60	Chrome	1366	768
																				Isabel	10	001	2020-07-03_20h23.44.741	SoundExp_wSCC-Only-Mods_D13_NUD_17_JSFix_D2	2020.1.2	Win32	60	Chrome	1366	768
																				Isabel	10	001	2020-07-03_20h23.44.741	SoundExp_wSCC-Only-Mods_D13_NUD_17_JSFix_D2	2020.1.2	Win32	60	Chrome	1366	768
																				Isabel	10	001	2020-07-03_20h23.44.741	SoundExp_wSCC-Only-Mods_D13_NUD_17_JSFix_D2	2020.1.2	Win32	60	Chrome	1366	768
																				Isabel	10	001	2020-07-03_20h23.44.741	SoundExp_wSCC-Only-Mods_D13_NUD_17_JSFix_D2	2020.1.2	Win32	60	Chrome	1366	768
																				Isabel	10	001	2020-07-03_20h23.44.741	SoundExp_wSCC-Only-Mods_D13_NUD_17_JSFix_D2	2020.1.2	Win32	60	Chrome	1366	768
																				Isabel	10	001	2020-07-03_20h23.44.741	SoundExp_wSCC-Only-Mods_D13_NUD_17_JSFix_D2	2020.1.2	Win32	60	Chrome	1366	768
																				Isabel	10	001	2020-07-03_20h23.44.741	SoundExp_wSCC-Only-Mods_D13_NUD_17_JSFix_D2	2020.1.2	Win32	60	Chrome	1366	768
																				Isabel	10	001	2020-07-03_20h23.44.741	SoundExp_wSCC-Only-Mods_D13_NUD_17_JSFix_D2	2020.1.2	Win32	60	Chrome	1366	768
																				Isabel	10	001	2020-07-03_20h23.44.741	SoundExp_wSCC-Only-Mods_D13_NUD_17_JSFix_D2	2020.1.2	Win32	60	Chrome	1366	768
																				Isabel	10	001	2020-07-03_20h23.44.741	SoundExp_wSCC-Only-Mods_D13_NUD_17_JSFix_D2	2020.1.2	Win32	60	Chrome	1366	768
																				Isabel	10	001	2020-07-03_20h23.44.741	SoundExp_wSCC-Only-Mods_D13_NUD_17_JSFix_D2	2020.1.2	Win32	60	Chrome	1366	768
																				Isabel	10	001	2020-07-03_20h23.44.741	SoundExp_wSCC-Only-Mods_D13_NUD_17_JSFix_D2	2020.1.2	Win32	60	Chrome	1366	768
																				Isabel	10	001	2020-07-03_20h23.44.741	SoundExp_wSCC-Only-Mods_D13_NUD_17_JSFix_D2	2020.1.2	Win32	60	Chrome	1366	768
																				Isabel	10	001	2020-07-03_20h23.44.741	SoundExp_wSCC-Only-Mods_D13_NUD_17_JSFix_D2	2020.1.2	Win32	60	Chrome	1366	768
																				Isabel	10	001	2020-07-03_20h23.44.741	SoundExp_wSCC-Only-Mods_D13_NUD_17_JSFix_D2	2020.1.2	Win32	60	Chrome	1366	768
																				Isabel	10	001	2020-07-03_20h23.44.741	SoundExp_wSCC-Only-Mods_D13_NUD_17_JSFix_D2	2020.1.2	Win32	60	Chrome	1366	768
																				Isabel	10	001	2020-07-03_20h23.44.741	SoundExp_wSCC-Only-Mods_D13_NUD_17_JSFix_D2	2020.1.2	Win32	60	Chrome	1366	768
																				Isabel	10	001	2020-07-03_20h23.44.741	SoundExp_wSCC-Only-Mods_D13_NUD_17_JSFix_D2	2020.1.2	Win32	60	Chrome	1366	768
																				Isabel	10	001	2020-07-03_20h23.44.741	SoundExp_wSCC-Only-Mods_D13_NUD_17_JSFix_D2	2020.1.2	Win32	60	Chrome	1366	768
																				Isabel	10	001	2020-07-03_20h23.44.741	SoundExp_wSCC-Only-Mods_D13_NUD_17_JSFix_D2	2020.1.2	Win32	60	Chrome	1366	768
																				Isabel	10	001	2020-07-03_20h23.44.741	SoundExp_wSCC-Only-Mods_D13_NUD_17_JSFix_D2	2020.1.2	Win32	60	Chrome	1366	768
																				Isabel	10	001	2020-07-03_20h23.44.741	SoundExp_wSCC-Only-Mods_D13_NUD_17_JSFix_D2	2020.1.2	Win32	60	Chrome	1366	768
																				Isabel	10	001	2020-07-03_20h23.44.741	SoundExp_wSCC-Only-Mods_D13_NUD_17_JSFix_D2	2020.1.2	Win32	60	Chrome	1366	768
																				Isabel	10	001	2020-07-03_20h23.44.741	SoundExp_wSCC-Only-Mods_D13_NUD_17_JSFix_D2	2020.1.2	Win32	60	Chrome	1366	768
																				Isabel	10	001	2020-07-03_20h23.44.741	SoundExp_wSCC-Only-Mods_D13_NUD_17_JSFix_D2	2020.1.2	Win32	60	Chrome	1366	768
																				Isabel	10	001	2020-07-03_20h23.44.741	SoundExp_wSCC-Only-Mods_D13_NUD_17_JSFix_D2	2020.1.2	Win32	60	Chrome	1366	768
																				Isabel	10	001	2020-07-03_20h23.44.741	SoundExp_wSCC-Only-Mods_D13_NUD_17_JSFix_D2	2020.1.2	Win32	60	Chrome	1366	768
																				Isabel	10	001	2020-07-03_20h23.44.741	SoundExp_wSCC-Only-Mods_D13_NUD_17_JSFix_D2	2020.1.2	Win32	60	Chrome	1366	768
																				Isabel	10	001	2020-07-03_20h23.44.741	SoundExp_wSCC-Only-Mods_D13_NUD_17_JSFix_D2	2020.1.2	Win32	60	Chrome	1366	768
																				Isabel	10	001	2020-07-03_20h23.44.741	SoundExp_wSCC-Only-Mods_D13_NUD_17_JSFix_D2	2020.1.2	Win32	60	Chrome	1366	768
																				Isabel	10	001	2020-07-03_20h23.44.741	SoundExp_wSCC-Only-Mods_D13_NUD_17_JSFix_D2	2020.1.2	Win32	60	Chrome	1366	768
																				Isabel	10	001	2020-07-03_20h23.44.741	SoundExp_wSCC-Only-Mods_D13_NUD_17_JSFix_D2	2020.1.2	Win32	60	Chrome	1366	768
																				Isabel	10	001	2020-07-03_20h23.44.741	SoundExp_wSCC-Only-Mods_D13_NUD_17_JSFix_D2	2020.1.2	Win32	60	Chrome	1366	768
																				Isabel	10	001	2020-07-03_20h23.44.741	SoundExp_wSCC-Only-Mods_D13_NUD_17_JSFix_D2	2020.1.2	Win32	60	Chrome	1366	768
																				Isabel	10	001	2020-07-03_20h23.44.741	SoundExp_wSCC-Only-Mods_D13_NUD_17_JSFix_D2	2020.1.2	Win32	60	Chrome	1366	768
																				Isabel	10	001	2020-07-03_20h23.44.741	SoundExp_wSCC-Only-Mods_D13_NUD_17_JSFix_D2	2020.1.2	Win32	60	Chrome	1366	768
																				Isabel	10	001	2020-07-03_20h23.44.741	SoundExp_wSCC-Only-Mods_D13_NUD_17_JSFix_D2	2020.1.2	Win32	60	Chrome	1366	768
																				Isabel	10	001	2020-07-03_20h23.44.741	SoundExp_wSCC-Only-Mods_D13_NUD_17_JSFix_D2	2020.1.2	Win32	60	Chrome	1366	768
																				Isabel	10	001	2020-07-03_20h23.44.741	SoundExp_wSCC-Only-Mods_D13_NUD_17_JSFix_D2	2020.1.2	Win32	60	Chrome	1366	768
																				Isabel	10	001	2020-07-03_20h23.44.741	SoundExp_wSCC-Only-Mods_D13_NUD_17_JSFix_D2	2020.1.2	Win32	60	Chrome	1366	768
																				Isabel	10	001	2020-07-03_20h23.44.741	SoundExp_wSCC-Only-Mods_D13_NUD_17_JSFix_D2	2020.1.2	Win32	60	Chrome	1366	768
																				Isabel	10	001	2020-07-03_20h23.44.741	SoundExp_wSCC-Only-Mods_D13_NUD_17_JSFix_D2	2020.1.2	Win32	60	Chrome	1366	768
																				Isabel	10	001	2020-07-03_20h23.44.741	SoundExp_wSCC-Only-Mods_D13_NUD_17_JSFix_D2	2020.1.2	Win32	60	Chrome	1366	768
																				Isabel	10	001	2020-07-03_20h23.44.741	SoundExp_wSCC-Only-Mods_D13_NUD_17_JSFix_D2	2020.1.2	Win32	60	Chrome	1366	768
																				Isabel	10	001	2020-07-03_20h23.44.741	SoundExp_wSCC-Only-Mods_D13_NUD_17_JSFix_D2	2020.1.2	Win32	60	Chrome	1366	768
																				Isabel	10	001	2020-07-03_20h23.44.741	SoundExp_wSCC-Only-Mods_D13_NUD_17_JSFix_D2	2020.1.2	Win32	60	Chrome	1366	768
																				Isabel	10	001	2020-07-03_20h23.44.741	SoundExp_wSCC-Only-Mods_D13_NUD_17_JSFix_D2	2020.1.2	Win32	60	Chrome	1366	768
																				Isabel	10	001	2020-07-03_20h23.44.741	SoundExp_wSCC-Only-Mods_D13_NUD_17_JSFix_D2	2020.1.2	Win32	60	Chrome	1366	768
																				Isabel	10	001	2020-07-03_20h23.44.741	SoundExp_wSCC-Only-Mods_D13_NUD_17_JSFix_D2	2020.1.2	Win32	60	Chrome	1366	768
																				Isabel	10	001	2020-07-03_20h23.44.741	SoundExp_wSCC-Only-Mods_D13_NUD_17_JSFix_D2	2020.1.2	Win32	60	Chrome	1366	768
																				Isabel	10	001	2020-07-03_20h23.44.741	SoundExp_wSCC-Only-Mods_D13_NUD_17_JSFix_D2	2020.1.2	Win32	60	Chrome	1366	768
																				Isabel	10	001	2020-07-03_20h23.44.741	SoundExp_wSCC-Only-Mods_D13_NUD_17_JSFix_D2	2020.1.2	Win32	60	Chrome	1366	768
																				Isabel	10	001	2020-07-03_20h23.44.741	SoundExp_wSCC-Only-Mods_D13_NUD_17_JSFix_D2	2020.1.2	Win32	60	Chrome	1366	768
																				Isabel	10	001	2020-07-03_20h23.44.741	SoundExp_wSCC-Only-Mods_D13_NUD_17_JSFix_D2	2020.1.2	Win32	60	Chrome	1366	768
																				Isabel	10	001	2020-07-03_20h23.44.741	SoundExp_wSCC-Only-Mods_D13_NUD_17_JSFix_D2	2020.1.2	Win32	60	Chrome	1366	768
																				Isabel	10	001	2020-07-03_20h23.44.741	SoundExp_wSCC-Only-Mods_D13_NUD_17_JSFix_D2	2020.1.2	Win32	60	Chrome	1366	768
																				Isabel	10	001	2020-07-03_20h23.44.741	SoundExp_wSCC-Only-Mods_D13_NUD_17_JSFix_D2	2020.1.2	Win32	60	Chrome	1366	768
																				Isabel	10	001	2020-07-03_20h23.44.741	SoundExp_wSCC-Only-Mods_D13_NUD_17_JSFix_D2	2020.1.2	Win32	60	Chrome	1366	768
																				Isabel	10	001	2020-07-03_20h23.44.741	SoundExp_wSCC-Only-Mods_D13_NUD_17_JSFix_D2	2020.1.2	Win32	60	Chrome	1366	768
																				Isabel	10	001	2020-07-03_20h23.44.741	SoundExp_wSCC-Only-Mods_D13_NUD_17_JSFix_D2	2020.1.2	Win32	60	Chrome	1366	768
																				Isabel	10	001	2020-07-03_20h23.44.741	SoundExp_wSCC-Only-Mods_D13_NUD_17_JSFix_D2	2020.1.2	Win32	60	Chrome	1366	768
																				Isabel	10	001	2020-07-03_20h23.44.741	SoundExp_wSCC-Only-Mods_D13_NUD_17_JSFix_D2	2020.1.2	Win32	60	Chrome	1366	768
																				Isabel	10	001	2020-07-03_20h23.44.741	SoundExp_wSCC-Only-Mods_D13_NUD_17_JSFix_D2	2020.1.2	Win32	60	Chrome	1366	768
																				Isabel	10	001	2020-07-03_20h23.44.741	SoundExp_wSCC-Only-Mods_D13_NUD_17_JSFix_D2	2020.1.2	Win32	60	Chrome	1366	768
																				Isabel	10	001	2020-07-03_20h23.44.741	SoundExp_wSCC-Only-Mods_D13_NUD_17_JSFix_D2	2020.1.2	Win32	60	Chrome	1366	768
																				Isabel	10	001	2020-07-03_20h23.44.741	SoundExp_wSCC-Only-Mods_D13_NUD_17_JSFix_D2	2020.1.2	Win32	60	Chrome	1366	768
																				Isabel	10	001	2020-07-03_20h23.44.741	SoundExp_wSCC-Only-Mods_D13_NUD_17_JSFix_D2	2020.1.2	Win32	60	Chrome	1366	768
																				Isabel	10	001	2020-07-03_20h23.44.741	SoundExp_wSCC-Only-Mods_D13_NUD_17_JSFix_D2	2020.1.2	Win32	60	Chrome	1366	768
																				Isabel	10	001	2020-07-03_20h23.44.741	SoundExp_wSCC-Only-Mods_D13_NUD_17_JSFix_D2	2020.1.2	Win32	60	Chrome	1366	768
																				Isabel	10	001	2020-07-03_20h23.44.741	SoundExp_wSCC-Only-Mods_D13_NUD_17_JSFix_D2	2020.1.2	Win32	60	Chrome	1366	768
																				Isabel	10	001	2020-07-03_20h23.44.741	SoundExp_wSCC-Only-Mods_D13_NUD_17_JSFix_D2	2020.1.2	Win32	60	Chrome	1366	768
																				Isabel	10	001	2020-07-03_20h23.44.741	SoundExp_wSCC-Only-Mods_D13_NUD_17_JSFix_D2	2020.1.2	Win32	60	Chrome	1366	768
																				Isabel	10	001	2020-07-03_20h23.44.741	SoundExp_wSCC-Only-Mods_D13_NUD_17_JSFix_D2	2020.1.2	Win32	60	Chrome	1366	768
																				Isabel	10	001	2020-07-03_20h23.44.741	SoundExp_wSCC-Only-Mods_D13_NUD_17_JSFix_D2	2020.1.2	Win32	60	Chrome	1366	768
																				Isabel	10	001	2020-07-03_20h23.44.741	SoundExp_wSCC-Only-Mods_D13_NUD_17_JSFix_D2	2020.1.2	Win32	60	Chrome	1366	768
																				Isabel	10	001	2020-07-03_20h23.44.741	SoundExp_wSCC-Only-Mods_D13_NUD_17_JSFix_D2	2020.1.2	Win32	60	Chrome	1366	768
																				Isabel	10	001	2020-07-03_20h23.44.741	SoundExp_wSCC-Only-Mods_D13_NUD_17_JSFix_D2	2020.1.2	Win32	60	Chrome	1366	768
																				Isabel	10	001	2020-07-03_20h23.44.741	SoundExp_wSCC-Only-Mods_D13_NUD_17_JSFix_D2	2020.1.2	Win32	60	Chrome	1366	768
																				Isabel	10	001	2020-07-03_20h23.44.741	SoundExp_wSCC-Only-Mods_D13_NUD_17_JSFix_D2	2020.1.2	Win32	60	Chrome	1366	768
																				Isabel	10	001	2020-07-03_20h23.44.741	SoundExp_wSCC-Only-Mods_D13_NUD_17_JSFix_D2	2020.1.2	Win32	60	Chrome	1366	768
																				Isabel	10	001	2020-07-03_20h23.44.741	SoundExp_wSCC-Only-Mods_D13_NUD_17_JSFix_D2	2020.1.2	Win32	60	Chrome	1366	768
																				Isabel	10	001	2020-07-03_20h23.44.741	SoundExp_wSCC-Only-Mods_D13_NUD_17_JSFix_D2	2020.1.2	Win32	60	Chrome	1366	768
																				Isabel	10	001	2020-07-03_20h23.44.741	SoundExp_wSCC-Only-Mods_D13_NUD_17_JSFix_D2	2020.1.2	Win32	60	Chrome	1366	768
																				Isabel	10	001	2020-07-03_20h23.44.741	SoundExp_wSCC-Only-Mods_D13_NUD_17_JSFix_D2	2020.1.2	Win32	60	Chrome	1366	768
																				Isabel	10	001	2020-07-03_20h23.44.741	SoundExp_wSCC-Only-Mods_D13_NUD_17_JSFix_D2	2020.1.2	Win32	60	Chrome	1366	768
																				Isabel	10	001	2020-07-03_20h23.44.741	SoundExp_wSCC-Only-Mods_D13_NUD_17_JSFix_D2	2020.1.2	Win32	60	Chrome	1366	768
																				Isabel	10	001	2020-07-03_20h23.44.741	SoundExp_wSCC-Only-Mods_D13_NUD_17_JSFix_D2	2020.1.2	Win32	60	Chrome	1366	768
																				Isabel	10	001	2020-07-03_20h23.44.741	SoundExp_wSCC-Only-Mods_D13_NUD_17_JSFix_D2	2020.1.2	Win32	60	Chrome	1366	768
																				Isabel	10	001	2020-07-03_20h23.44.741	SoundExp_wSCC-Only-Mods_D13_NUD_17_JSFix_D2	2020.1.2	Win32	60	Chrome	1366	768
																				Isabel	10	001	2020-07-03_20h23.44.741	SoundExp_wSCC-Only-Mods_D13_NUD_17_JSFix_D2	2020.1.2	Win32	60	Chrome	1366	768
																				Isabel	10	001	2020-07-03_20h23.44.741	SoundExp_wSCC-Only-Mods_D13_NUD_17_JSFix_D2	2020.1.2	Win32	60	Chrome	1366	768
																				Isabel	10	001	2020-07-03_20h23.44.741	SoundExp_wSCC-Only-Mods_D13_NUD_17_JSFix_D2	2020.1.2	Win32	60	Chrome	1366	768
																				Isabel	10	001	2020-07-03_20h23.44.741	SoundExp_wSCC-Only-Mods_D13_NUD_17_JSFix_D2	2020.1.2	Win32	60	Chrome	1366	768
																				Isabel	10	001	2020-07-03_20h23.44.741	SoundExp_wSCC-Only-Mods_D13_NUD_17_JSFix_D2	2020.1.2	Win32	60	Chrome	1366	768
																				Isabel	10	001	2020-07-03_20h23.44.741	SoundExp_wSCC-Only-Mods_D13_NUD_17_JSFix_D2	2020.1.2	Win32	60	Chrome	1366	768
																				Isabel	10	001	2020-07-03_20h23.44.741	SoundExp_wSCC-Only-Mods_D13_NUD_17_JSFix_D2	2020.1.2	Win32	60	Chrome	1366	768
																				Isabel	10	001	2020-07-03_20h23.44.741	SoundExp_wSCC-Only-Mods_D13_NUD_17_JSFix_D2	2020.1.2	Win32	60	Chrome	1366	768
																				Isabel	10	001	2020-07-03_20h23.44.741	SoundExp_wSCC-Only-Mods_D13_NUD_17_JSFix_D2	2020.1.2	Win32	60	Chrome	1366	768
																				Isabel	10	001	2020-07-03_20h23.44.741	SoundExp_wSCC-Only-Mods_D13_NUD_17_JSFix_D2	2020.1.2	Win32	60	Chrome	1366	768
																				Isabel	10	001	2020-07-03_20h23.44.741	SoundExp_wSCC-Only-Mods_D13_NUD_17_JSFix_D2	2020.1.2	Win32	60	Chrome	1366	768
																				Isabel	10	001	2020-07-03_20h23.44.741	SoundExp_wSCC-Only-Mods_D13_NUD_17_JSFix_D2	2020.1.2	Win32	60	Chrome	1366	768
																				Isabel	10	001	2020-07-03_20h23.44.741	SoundExp_wSCC-Only-Mods_D13_NUD_17_JSFix_D2	2020.1.2	Win32	60	Chrome	1366	768
																				Isabel	10	001	2020-07-03_20h23.44.741	SoundExp_wSCC-Only-Mods_D13_NUD_17_JSFix_D2	2020.1.2	Win32	60	Chrome	1366	768
																				Isabel	10	001	2020-07-03_20h23.44.741	SoundExp_wSCC-Only-Mods_D13_NUD_17_JSFix_D2	2020.1.2	Win32	60	Chrome	1366	768
																				Isabel	10	001	2020-07-03_20h23.44.741	SoundExp_wSCC-Only-Mods_D13_NUD_17_JSFix_D2	2020.1.2	Win32	60	Chrome	1366	768
																				Isabel	10	001	2020-07-03_20h23.44.741	SoundExp_wSCC-Only-Mods_D13_NUD_17_JSFix_D2	2020.1.2	Win32	60	Chrome	1366	768
																				Isabel	10	001	2020-07-03_20h23.44.741	SoundExp_wSCC-Only-Mods_D13_NUD_17_JSFix_D2	2020.1.2	Win32	60	Chrome	1366	768
																				Isabel	10	001	2020-07-03_20h23.44.741	SoundExp_wSCC-Only-Mods_D13_NUD_17_JSFix_D2	2020.1.2	Win32	60	Chrome	1366	768
																				Isabel	10	001	2020-07-03_20h23.44.741	SoundExp_wSCC-Only-Mods_D13_NUD_17_JSFix_D2	2020.1.2	Win32	60	Chrome	1366	768
																				Isabel	10	001	2020-07-03_20h23.44.741	SoundExp_wSCC-Only-Mods_D13_NUD_17_JSFix_D2	2020.1.2	Win32	60	Chrome	1366	768
																				Isabel	10	001	2020-07-03_20h23.44.741	SoundExp_wSCC-Only-Mods_D13_NUD_17_JSFix_D2	2020.1.2	Win32	60	Chrome	1366	768
																				Isabel	10	001	2020-07-03_20h23.44.741	SoundExp_wSCC-Only-Mods_D13_NUD_17_JSFix_D2	2020.1.2	Win32	60	Chrome	1366	768
																				Isabel	10	001	2020-07-03_20h23.44.741	SoundExp_wSCC-Only-Mods_D13_NUD_17_JSFix_D2	2020.1.2	Win32	60	Chrome	1366	768
																				Isabel	10	001	2020-07-03_20h23.44.741	SoundExp_wSCC-Only-Mods_D13_NUD_17_JSFix_D2	2020.1.2	Win32	60	Chrome	1366	768
																				Isabel	10	001	2020-07-03_20h23.44.741	SoundExp_wSCC-Only-Mods_D13_NUD_17_JSFix_D2	2020.1.2	Win32	60	Chrome	1366	768
																				Isabel	10	001	2020-07-03_20h23.44.741	SoundExp_wSCC-Only-Mods_D13_NUD_17_JSFix_D2	2020.1.2	Win32	60	Chrome	1366	768
																				Isabel	10	001	2020-07-03_20h23.44.741	SoundExp_wSCC-Only-Mods_D13_NUD_17_JSFix_D2	2020.1.2	Win32	60	Chrome	1366	768
																				Isabel	10	001	2020-07-03_20h23.44.741	SoundExp_wSCC-Only-Mods_D13_NUD_17_JSFix_D2	2020.1.2	Win32	60	Chrome	1366	768
																				Isabel	10	001	2020-07-03_20h23.44.741	SoundExp_wSCC-Only-Mods_D13_NUD_17_JSFix_D2	2020.1.2	Win32	60	Chrome	1366	768
																				Isabel	10	001	2020-07-03_20h23.44.741	SoundExp_wSCC-Only-Mods_D13_NUD_17_JSFix_D2	2020.1.2	Win32	60	Chrome	1366	768
																				Isabel	10	001	2020-07-03_20h23.44.741	SoundExp_wSCC-Only-Mods_D13_NUD_17_JSFix_D2	2020.1.2	Win32	60	Chrome	1366	768
																				Isabel	10	001	2020-07-03_20h23.44.741	SoundExp_wSCC-Only-Mods_D13_NUD_17_JSFix_D2	2020.1.2	Win32	60	Chrome	1366	768
																				Isabel	10	001	2020-07-03_20h23.44.741	SoundExp_wSCC-Only-Mods_D13_NUD_17_JSFix_D2	2020.1.2	Win32	60	Chrome	1366	768
																				Isabel	10	001	2020-07-03_20h23.44.741	SoundExp_wSCC-Only-Mods_D13_NUD_17_JSFix_D2	2020.1.2	Win32	60	Chrome	1366	768
																				Isabel	10	001	2020-07-03_20h23.44.741	SoundExp_wSCC-Only-Mods_D13_NUD_17_JSFix_D2	2020.1.2	Win32	60	Chrome	1366	768
																				Isabel	10	001	2020-07-03_20h23.44.741	SoundExp_wSCC-Only-Mods_D13_NUD_17_JSFix_D2	2020.1.2	Win32	60	Chrome	1366	768
																				Isabel	10	001	2020-07-03_20h23.44.741	SoundExp_wSCC-Only-Mods_D13_NUD_17_JSFix_D2	2020.1.2	Win32	60	Chrome	1366	768
																				Isabel	10	001	2020-07-03_20h23.44.741	SoundExp_wSCC-Only-Mods_D13_NUD_17_JSFix_D2	2020.1.2	Win32	60	Chrome	1366	768
																				Isabel	10	001	2020-07-03_20h23.44.741	SoundExp_wSCC-Only-Mods_D13_NUD_17_JSFix_D2	2020.1.2	Win32	60	Chrome	1366	768
																				Isabel	10	001	2020-07-03_20h23.44.741	SoundExp_wSCC-Only-Mods_D13_NUD_17_JSFix_D2	2020.1.2	Win32	60	Chrome	1366	768
[truncated: 195 more columns]
